# Supplementary material for: Comparison of Fc N-Glycosylation of Pharmaceutical Products of Intravenous Immunoglobulin G
Source: PLoS One. 2015 Oct 12;10(10):e0139828. doi: 10.1371/journal.pone.0139828 (PMC4601728; doi:10.1371/journal.pone.0139828)
Supplement: S3 Table — (XLSX) [file pone.0139828.s005.xlsx]

## Sheet: Suppl. table 3
Supplementary table 3. Overview of all unambiguously assigned glycoforms for the tested IVIg preparations.
Legend
Positive_control 3x technical replicates of one sample divided over both plates
Positive_control 3x per plate Athens IgG standard
negative_control (PBS)
one sample showed no profile
a few samples showed low absolute intensity
These values were calculates from signals with S/B<3
The values in the negative controls are the results of 'carry over' effects in the LC–MS injection. These are always <2% absolute intensity and thus the extend of 'carry over' is exceptable.
Normalized on total G1 or G2/3
sample number	20	21	22	23	24	25	26	27	28	29	30	31	35	36	37	38	39	40	41	42	43	44	45	46	50	51	52	53	54	55	56	57	58	59	60	61	65	66	67	68	69	70	71	72	73	74	75	76	80
Product identifier	4	1	4	1	1	1	1(Rep_1)	Pos_control	7	1	1	7	1	1	7	3	3	1	1	3	6	5	1	1	3	2	1	neg_control	2	2	2	3	8	1(Rep_3)	1	2	1	8	pos_control	1	3	2	2	1	3	2	2	1	6
Plate identifier	1_A1	1_A2	1_A3	1_A4	1_A5	1_A6	1_A7	1_A8	1_A9	1_A10	1_A11	1_A12	1_B1	1_B2	1_B3	1_B4	1_B5	1_B6	1_B7	1_B8	1_B9	1_B10	1_B11	1_B12	1_C1	1_C2	1_C3	1_C4	1_C5	1_C6	1_C7	1_C8	1_C9	1_C10	1_C11	1_C12	1_D1	1_D2	1_D3	1_D4	1_D5	1_D6	1_D7	1_D8	1_D9	1_D10	1_D11	1_D12	1_E1
001_IgG1_G0F	0.178412	0.170754	0.181238	0.164832	0.165124	0.171906	0.160853	0.166933	0.165413	0.164253	0.173765	0.168973	0.165674	0.169413	0.176463	0.179493	0.177802	0.163064	0.161819	0.17372	0.179243	0.154475	0.15671	0.179878	0.166024	0.172504	0.177065	0.159232	0.181377	0.171783	0.166016	0.178371	0.175151	0.164874	0.165657	0.177719	0.161444	0.175796	0.162995	0.174836	0.174226	0.174206	0.172482	0.154973	0.16878	0.182187	0.174554	0.182894	0.157234
002_IgG1_G1F	0.313382	0.304948	0.3116	0.306469	0.303668	0.295516	0.314976	0.308141	0.311026	0.304854	0.303413	0.313105	0.307031	0.305086	0.313055	0.304874	0.304911	0.302997	0.307631	0.3022	0.31224	0.322884	0.308439	0.312088	0.300523	0.303545	0.308065	0.275902	0.321438	0.303277	0.286792	0.302952	0.30569	0.295868	0.313429	0.29674	0.308697	0.316154	0.321728	0.309511	0.303275	0.311243	0.310592	0.295872	0.300065	0.311944	0.307677	0.309349	0.33144
003_IgG1_G2F	0.170012	0.168845	0.168341	0.176973	0.17375	0.163052	0.179002	0.170604	0.17319	0.173032	0.165527	0.169599	0.173248	0.169643	0.169008	0.155715	0.161971	0.175178	0.178036	0.170075	0.171955	0.193869	0.18187	0.161598	0.174718	0.169228	0.162815	0.173847	0.171753	0.168531	0.175542	0.159438	0.174664	0.165222	0.173956	0.160814	0.180262	0.179242	0.176818	0.167027	0.163605	0.165894	0.170232	0.187068	0.167789	0.163677	0.168739	0.15144	0.186901
004_IgG1_G0FN	0.04077	0.0442629	0.0420924	0.0394343	0.042364	0.0479418	0.041057	0.040433	0.0407474	0.0441371	0.0452868	0.0423683	0.0418587	0.0412055	0.0438715	0.0497523	0.0486882	0.0430514	0.0388972	0.0468108	0.0414557	0.0292053	0.0373651	0.0453303	0.0424584	0.0442118	0.0460903	0.045343	0.0382649	0.0469929	0.0450255	0.0490912	0.0421309	0.0449106	0.0409071	0.0471982	0.0401014	0.0400969	0.0373224	0.0451266	0.0489086	0.045282	0.0428055	0.0394491	0.0476183	0.0470328	0.0419328	0.0398791	0.031395
005_IgG1_G1FN	0.0728806	0.0817138	0.0711108	0.0772621	0.0809955	0.0848879	0.0754864	0.0824631	0.077591	0.0800711	0.0852877	0.0810365	0.0794009	0.0774679	0.0804709	0.0858919	0.0824306	0.080071	0.0782559	0.0820851	0.0694244	0.0673494	0.0739227	0.0836629	0.0793139	0.0802518	0.0823587	0.0754172	0.0677911	0.0825815	0.0776874	0.0852252	0.0716008	0.0835021	0.0788056	0.0820117	0.0754814	0.068356	0.0731629	0.0820074	0.0859746	0.0812775	0.0781668	0.0748691	0.0857654	0.0751245	0.0783752	0.0834576	0.0617165
006_IgG1_G2FN	0.016393	0.0175717	0.0157367	0.0176847	0.0188337	0.0180798	0.0183441	0.0172708	0.0172437	0.0180905	0.0185615	0.0179683	0.0185455	0.0179306	0.0182082	0.0178836	0.0172586	0.0179022	0.0176986	0.0175815	0.0152961	0.0180131	0.0173653	0.0176231	0.0178959	0.0181459	0.0176238	0.0196041	0.0155755	0.0173731	0.0174987	0.0178442	0.016172	0.0184214	0.0174506	0.0175086	0.0175308	0.0153841	0.0176377	0.0176016	0.0185699	0.0179629	0.0174865	0.0169082	0.0183125	0.0163853	0.0177781	0.0265732	0.0169948
007_IgG1_G1FS	0.0285361	0.0266283	0.027515	0.0263827	0.0269697	0.0258092	0.026393	0.0288848	0.0268247	0.0260458	0.0259645	0.0263903	0.0263254	0.0266954	0.0265067	0.0253792	0.026816	0.0264955	0.0264975	0.0270234	0.0268635	0.0274799	0.027213	0.0242486	0.0264657	0.0263649	0.0267869	0.025957	0.0279972	0.0267915	0.0272197	0.0261474	0.0265949	0.0249173	0.0266324	0.0256566	0.0261759	0.0260005	0.0292397	0.0256888	0.0262549	0.0270532	0.0263564	0.0268334	0.0254833	0.0273526	0.0275755	0.0243071	0.028471
008_IgG1_G2FS	0.125714	0.121777	0.128689	0.133863	0.128221	0.128674	0.123683	0.133631	0.1317	0.126406	0.11922	0.120446	0.125402	0.131821	0.114895	0.115757	0.113753	0.130212	0.129139	0.115807	0.127432	0.136866	0.13834	0.11615	0.127003	0.126452	0.111911	0.123105	0.126175	0.121649	0.143612	0.114386	0.133043	0.138345	0.121311	0.130421	0.127213	0.125403	0.131634	0.113883	0.112842	0.115193	0.122965	0.145667	0.123863	0.122116	0.126163	0.12169	0.133048
011_IgG1_G0	0.00977655	0.0110961	0.00967715	0.00975062	0.00975406	0.0118408	0.00949534	0.00779813	0.00968409	0.0107193	0.0107502	0.00988589	0.0104077	0.00987622	0.0101931	0.0129706	0.0130583	0.0102961	0.00947379	0.0129864	0.0102373	0.00640747	0.00931448	0.0105646	0.0107492	0.0102944	0.0121701	0.0174501	0.00832257	0.0113818	0.0117776	0.013312	0.00999681	0.0108169	0.0101303	0.0118959	0.0100812	0.00925111	0.00819428	0.0112425	0.013113	0.0116783	0.010663	0.00978043	0.0119493	0.00951516	0.00988604	0.00794097	0.00821987
012_IgG1_G1	0.0199337	0.0241928	0.0194361	0.0209818	0.0225455	0.0245727	0.0217	0.0196212	0.0206201	0.0230528	0.0238113	0.0223802	0.0230576	0.0224765	0.0215083	0.0247931	0.0253091	0.0228203	0.0227256	0.0247747	0.0206851	0.0162673	0.0214755	0.0229502	0.0245882	0.0226386	0.0257315	0.0351729	0.0170168	0.0229804	0.0227986	0.0253601	0.0199626	0.0242316	0.0227123	0.0237749	0.0236912	0.0193664	0.018346	0.0248428	0.0252566	0.0234525	0.0221786	0.0213997	0.0234673	0.0200079	0.0210721	0.0195038	0.0175872
013_IgG1_G2	0.0142546	0.0171049	0.0145017	0.0155233	0.0167075	0.0171833	0.017157	0.0143159	0.015367	0.0173496	0.0170937	0.0166499	0.0173578	0.0173229	0.0153266	0.0166949	0.0171803	0.0169181	0.0180498	0.0167988	0.0147259	0.0154869	0.0165201	0.0156585	0.0187117	0.0159525	0.0179909	0.0284382	0.013931	0.0160942	0.0157881	0.017385	0.0145561	0.0179753	0.0174264	0.0161065	0.0175253	0.0148777	0.0129809	0.0176067	0.0172611	0.0160723	0.0153879	0.0159378	0.0163936	0.0150693	0.0154326	0.022932	0.0149176
018_IgG1_G2S	0.00993519	0.0111053	0.0100627	0.0108436	0.0110676	0.0105367	0.0118528	0.00990426	0.0105932	0.0119881	0.0113201	0.0111976	0.0116916	0.0110614	0.0104935	0.0107955	0.0108224	0.0109942	0.0117766	0.0101382	0.010441	0.0116961	0.0114651	0.0102483	0.0115489	0.0104105	0.0113913	0.0205311	0.0103581	0.0105642	0.0102417	0.0104887	0.0104372	0.0109161	0.0115819	0.0101539	0.0117966	0.0100727	0.00994101	0.0106272	0.0107133	0.0106863	0.0106842	0.0112427	0.0105126	0.00958824	0.010814	0.0100327	0.0120749
Sum	1	1	1	1	1	1	1	1	1	1	1	1	1	1	1	1	1	1	1	1	1	1	1	1	1	1	1	1	1	1	1	1	1	1	1	1	1	1	1	1	1	1	1	1	1	1	1	1	1
Sum parameters
Galactosylation	0.553675	0.555145	0.552162	0.570435	0.565668	0.552918	0.569317	0.56528	0.566124	0.563879	0.55096	0.557317	0.564152	0.563642	0.548702	0.537315	0.540718	0.567396	0.572255	0.548441	0.554457	0.592922	0.581086	0.542752	0.565323	0.55659	0.543204	0.57175	0.554914	0.552027	0.569932	0.539383	0.560797	0.56514	0.562516	0.549095	0.57135	0.559917	0.57025	0.54777	0.543372	0.547321	0.555402	0.586311	0.554262	0.54405	0.556277	0.550977	0.583543
Mono-sialylation	0.164186	0.15951	0.166266	0.171089	0.166258	0.165019	0.161929	0.17242	0.169118	0.16444	0.156504	0.158034	0.163419	0.169578	0.151896	0.151932	0.151391	0.167702	0.167413	0.152968	0.164737	0.176042	0.177018	0.150647	0.165017	0.163228	0.15009	0.169593	0.16453	0.159005	0.181074	0.151022	0.170075	0.174179	0.159525	0.166232	0.165185	0.161476	0.170815	0.150199	0.149811	0.152932	0.160006	0.183743	0.159859	0.159057	0.164553	0.15603	0.173594
Bisection	0.130044	0.143548	0.12894	0.134381	0.142193	0.15091	0.134888	0.140167	0.135582	0.142299	0.149136	0.141373	0.139805	0.136604	0.142551	0.153528	0.148377	0.141025	0.134852	0.146477	0.126176	0.114568	0.128653	0.146616	0.139668	0.142609	0.146073	0.140364	0.121631	0.146947	0.140212	0.152161	0.129904	0.146834	0.137163	0.146718	0.133114	0.123837	0.128123	0.144736	0.153453	0.144522	0.138459	0.131226	0.151696	0.138543	0.138086	0.14991	0.110106
Fucosylation	0.9461	0.936501	0.946322	0.942901	0.939925	0.935867	0.939795	0.94836	0.943736	0.93689	0.937025	0.939886	0.937485	0.939263	0.942479	0.934746	0.93363	0.938971	0.937974	0.935302	0.943911	0.950142	0.941225	0.940578	0.934402	0.940704	0.932716	0.898408	0.950371	0.938979	0.939394	0.933454	0.945047	0.93606	0.938149	0.938069	0.936906	0.946432	0.950538	0.935681	0.933656	0.938111	0.941086	0.941639	0.937677	0.945819	0.942795	0.939591	0.9472
	pos_control_total				pos_control_plate1				pos_control_plate2				Sample_replicate				Formulation_1A				Formulation_1B				Formulation_2A				Formulation_2B				Formulation_3				Formulation_4				Formulation_5
	Mean	SD	RSD		Mean	SD	RSD		Mean	SD	RSD		Mean	SD	RSD		Mean	SD	RSD		Mean	SD	RSD		Mean	SD	RSD		Mean	SD	RSD		Mean	SD	RSD		Mean	SD	RSD		Mean	SD	RSD
001_IgG1_G0F	0.167608	0.00460498	0.0274747		0.166772	0.00302054	0.0181118		0.168444	0.00564719	0.0335257	G0F	0.162211	0.00188307	0.0116088		0.166777	0.00632607	0.0379313		0.175576	0.00820194	0.0467145		0.173924	0.00932622	0.0536223		0.179824	0.00560492	0.0311688		0.175293	0.00889942	0.0507687		0.170871	0.00866106	0.0506876		0.173431	0.00775797	0.0447322
002_IgG1_G1F	0.313241	0.00511255	0.0163215		0.315957	0.00573212	0.0181421		0.310525	0.00216021	0.00695665	G1F	0.306803	0.00804172	0.0262114		0.30793	0.00672332	0.021834		0.307172	0.00782197	0.0254645		0.301803	0.00722993	0.0239558		0.313223	0.00509974	0.0162815		0.312158	0.00747246	0.023938		0.316134	0.00707199	0.0223702		0.312536	0.00356142	0.0113952
003_IgG1_G2F	0.173709	0.00645798	0.037177		0.173055	0.00270144	0.0156103		0.174363	0.00867507	0.0497528	G2F	0.173772	0.00609578	0.0350792		0.172474	0.00687405	0.0398555		0.168398	0.00608765	0.0361504		0.165712	0.00957154	0.0577601		0.172635	0.00536365	0.0310693		0.172601	0.00833314	0.0482799		0.179147	0.00601369	0.0335684		0.169779	0.00557378	0.0328296
004_IgG1_G0FN	0.0396703	0.00241031	0.0607585		0.0385554	0.0013492	0.0349938		0.0407853	0.00270421	0.0663036	G0FN	0.0427712	0.00160168	0.0374476		0.0424249	0.00274542	0.0647125		0.0441609	0.0026559	0.0601415		0.0480484	0.00467612	0.097321		0.0407221	0.00236204	0.0580038		0.0406604	0.00439773	0.108157		0.0378382	0.00423481	0.111919		0.04244	0.00230372	0.0542819
005_IgG1_G1FN	0.0773887	0.00437438	0.0565248		0.0772516	0.00387892	0.0502116		0.0775257	0.00481526	0.0621118	G1FN	0.0789551	0.00336005	0.0425564		0.0792283	0.00391101	0.0493638		0.077468	0.00466758	0.0602517		0.0837038	0.00572718	0.068422		0.0695751	0.00275367	0.0395784		0.0727791	0.00548097	0.0753097		0.0697344	0.00380829	0.0546114		0.0785911	0.00233686	0.0297345
006_IgG1_G2FN	0.0170452	0.000767829	0.0450466		0.0171716	0.000426942	0.0248633		0.0169189	0.000982301	0.0580595	G2FN	0.018292	0.00013223	0.00722887		0.0179002	0.000629553	0.0351701		0.0171671	0.000937671	0.0546204		0.017921	0.000863597	0.0481892		0.0155119	0.000536347	0.0345766		0.0166753	0.00131173	0.0786633		0.0165631	0.00108778	0.065675		0.0173247	0.000651762	0.0376205
007_IgG1_G1FS	0.0286992	0.000727177	0.0253379		0.0291019	0.000155377	0.00533908		0.0282966	0.000842108	0.0297601	G1FS	0.0260189	0.000792256	0.0304492		0.0265043	0.000921407	0.0347645		0.0270212	0.00088256	0.0326617		0.0264833	0.00110852	0.0418574		0.0276207	0.00105475	0.0381868		0.0270746	0.00113914	0.0420741		0.0274571	0.000725299	0.0264157		0.0273276	0.000635941	0.0232711
008_IgG1_G2FS	0.131502	0.00487158	0.0370458		0.131541	0.00174546	0.0132694		0.131462	0.00666444	0.0506947	G2FS	0.129385	0.00641394	0.0495724		0.125092	0.0081885	0.0654598		0.124916	0.00946151	0.0757427		0.118064	0.00949349	0.0804098		0.127729	0.0070749	0.0553901		0.127224	0.00792232	0.0622705		0.128167	0.00442807	0.0345491		0.121507	0.00762913	0.0627876
011_IgG1_G0	0.00841152	0.000532965	0.0633613		0.00806251	0.000186943	0.0231867		0.00876054	0.000538082	0.0614211	G1FNS	0.0102316	0.000549982	0.053753		0.0104082	0.000851089	0.0817712		0.0106194	0.00092438	0.0870462		0.0125899	0.00131752	0.104649		0.0094587	0.000605326	0.0639967		0.00946237	0.00129658	0.137025		0.00905101	0.00100231	0.11074		0.00980749	0.000738829	0.0753331
012_IgG1_G1	0.0192956	0.000701528	0.0363569		0.0189544	0.000522241	0.0275524		0.0196368	0.000691906	0.0352352	G2FNS	0.0227983	0.00106028	0.0465068		0.0230186	0.00143851	0.0624935		0.021652	0.00171699	0.0792997		0.0245224	0.00195718	0.0798118		0.0193821	0.000844171	0.0435542		0.0202126	0.00204127	0.10099		0.0193068	0.00147031	0.0761549		0.0211683	0.00118216	0.0558459
013_IgG1_G2	0.0138743	0.000712928	0.0513846		0.0137227	0.000555033	0.0404465		0.014026	0.000813909	0.0580284	G0	0.0174315	0.000384596	0.0220633		0.0169531	0.000919183	0.0542193		0.0154145	0.000703468	0.0456366		0.0167458	0.00101704	0.0607343		0.0143275	0.000625948	0.0436885		0.0153397	0.00131351	0.0856282		0.015087	0.000794645	0.0526707		0.015479	0.000669656	0.0432621
018_IgG1_G2S	0.00955562	0.000350389	0.0366683		0.00985536	9.63161e-05	0.00977297		0.00925588	0.000237861	0.0256984	G1	0.0113308	0.000389907	0.0344113		0.0112898	0.000514253	0.0455501		0.0104347	0.000505517	0.0484457		0.0104824	0.000594914	0.0567538		0.00999109	0.000269962	0.0270203		0.0105192	0.000678108	0.064464		0.0106422	0.000629336	0.0591359		0.0106083	0.000290063	0.027343
Sum parameters
Galactosylation	0.564998	0.00839242	0.0148539		0.565978	0.0032416	0.00572744		0.564019	0.0113331	0.0200934	G0F	0.567499	0.00174779	0.00307982		0.56205	0.0103336	0.0183856		0.552987	0.0107252	0.019395		0.547181	0.0152276	0.0278292		0.555094	0.00887644	0.0159909		0.558471	0.013426	0.0240407		0.565923	0.0109855	0.0194116		0.55451	0.0113759	0.0205152
Mono-sialylation	0.169756	0.00564596	0.0332592		0.170498	0.00171276	0.0100456		0.169015	0.00772784	0.0457229	G0F	0.166735	0.00533752	0.032012		0.162886	0.00839556	0.0515425		0.162372	0.00984773	0.0606491		0.15503	0.010369	0.0668838		0.16534	0.0074148	0.0448457		0.164818	0.00808358	0.0490455		0.166267	0.00495263	0.0297873		0.159443	0.00780909	0.0489774
Bisection	0.134104	0.00695279	0.0518461		0.132979	0.00518622	0.0390004		0.13523	0.0082007	0.0606427	G0F	0.140018	0.00502061	0.0358568		0.139553	0.00679435	0.0486864		0.138796	0.00764954	0.0551135		0.149673	0.0109719	0.0733054		0.125809	0.00535085	0.0425315		0.130115	0.00972338	0.0747292		0.124136	0.00743176	0.0598681		0.138356	0.00422298	0.0305226
Fucosylation	0.948863	0.00144426	0.0015221		0.949405	0.000891062	0.000938548		0.948321	0.00167031	0.00176134	G0F	0.938208	0.00157534	0.0016791		0.93833	0.00295228	0.00314631		0.941879	0.00341097	0.00362146		0.93566	0.00366425	0.00391622		0.946841	0.00198448	0.0020959		0.944466	0.00432279	0.00457697		0.945913	0.00277905	0.00293796		0.942937	0.00250468	0.00265625
Normalized on total G1 or G2/3	GBS_IVIG_000020.mzXML	GBS_IVIG_000021.mzXML	GBS_IVIG_000022.mzXML	GBS_IVIG_000023.mzXML	GBS_IVIG_000024.mzXML	GBS_IVIG_000025.mzXML	GBS_IVIG_000026.mzXML	GBS_IVIG_000027.mzXML	GBS_IVIG_000028.mzXML	GBS_IVIG_000029.mzXML	GBS_IVIG_000030.mzXML	GBS_IVIG_000031.mzXML	GBS_IVIG_000035.mzXML	GBS_IVIG_000036.mzXML	GBS_IVIG_000037.mzXML	GBS_IVIG_000038.mzXML	GBS_IVIG_000039.mzXML	GBS_IVIG_000040.mzXML	GBS_IVIG_000041.mzXML	GBS_IVIG_000042.mzXML	GBS_IVIG_000043.mzXML	GBS_IVIG_000044.mzXML	GBS_IVIG_000045.mzXML	GBS_IVIG_000046.mzXML	GBS_IVIG_000050.mzXML	GBS_IVIG_000051.mzXML	GBS_IVIG_000052.mzXML	GBS_IVIG_000053.mzXML	GBS_IVIG_000054.mzXML	GBS_IVIG_000055.mzXML	GBS_IVIG_000056.mzXML	GBS_IVIG_000057.mzXML	GBS_IVIG_000058.mzXML	GBS_IVIG_000059.mzXML	GBS_IVIG_000060.mzXML	GBS_IVIG_000061.mzXML	GBS_IVIG_000065.mzXML	GBS_IVIG_000066.mzXML	GBS_IVIG_000067.mzXML	GBS_IVIG_000068.mzXML	GBS_IVIG_000069.mzXML	GBS_IVIG_000070.mzXML	GBS_IVIG_000071.mzXML	GBS_IVIG_000072.mzXML	GBS_IVIG_000073.mzXML	GBS_IVIG_000074.mzXML	GBS_IVIG_000075.mzXML	GBS_IVIG_000076.mzXML	GBS_IVIG_000080.mzXML
sample number	20	21	22	23	24	25	26	27	28	29	30	31	35	36	37	38	39	40	41	42	43	44	45	46	50	51	52	53	54	55	56	57	58	59	60	61	65	66	67	68	69	70	71	72	73	74	75	76	80
Product identifier	4	1	4	1	1	1	1(Rep_1)	Pos_control	7	1	1	7	1	1	7	3	3	1	1	3	6	5	1	1	3	2	1	neg_control	2	2	2	3	8	1(Rep_3)	1	2	1	8	pos_control	1	3	2	2	1	3	2	2	1	6
Plate identifier	1_A1	1_A2	1_A3	1_A4	1_A5	1_A6	1_A7	1_A8	1_A9	1_A10	1_A11	1_A12	1_B1	1_B2	1_B3	1_B4	1_B5	1_B6	1_B7	1_B8	1_B9	1_B10	1_B11	1_B12	1_C1	1_C2	1_C3	1_C4	1_C5	1_C6	1_C7	1_C8	1_C9	1_C10	1_C11	1_C12	1_D1	1_D2	1_D3	1_D4	1_D5	1_D6	1_D7	1_D8	1_D9	1_D10	1_D11	1_D12	1_E1
061_IgG2/3_G0F	0.25467	0.267728	0.264204	0.24599	0.254035	0.278551	0.266099	0.257221	0.233952	0.265811	0.254029	0.267769	0.258155	0.267235	0.267526	0.28857	0.27764	0.283685	0.239824	0.262551	0.268353	0.250206	0.260531	0.270519	0.267185	0.266569	0.269242	0.231607	0.267571	0.240697	0.270944	0.259435	0.252824	0.256967	0.263713	0.292893	0.260427	0.268613	0.251906	0.275171	0.277327	0.25374	0.280466	0.252708	0.257543	0.271192	0.267481	0.266248	0.267437
062_IgG2/3_G1F	0.309196	0.307684	0.296915	0.314543	0.313691	0.311681	0.306636	0.306324	0.316598	0.308782	0.304583	0.315522	0.312511	0.306511	0.319232	0.31516	0.314851	0.313147	0.320689	0.316547	0.316218	0.31121	0.315377	0.315108	0.307628	0.307968	0.31534	0.280595	0.304635	0.316267	0.313232	0.320685	0.305666	0.314905	0.312689	0.287544	0.316215	0.310353	0.307287	0.316672	0.31529	0.312652	0.310653	0.310907	0.293186	0.305356	0.309541	0.338785	0.310846
063_IgG2/3_G2F	0.146627	0.140022	0.1458	0.148574	0.144553	0.131073	0.134415	0.140745	0.151732	0.139286	0.149104	0.136141	0.142992	0.136166	0.135618	0.125563	0.131373	0.12992	0.147751	0.138694	0.139205	0.149468	0.141689	0.138907	0.145614	0.136814	0.13706	0.114315	0.13765	0.145947	0.134615	0.137268	0.14816	0.145665	0.139599	0.12037	0.143059	0.142734	0.146552	0.133373	0.133343	0.142051	0.131411	0.145184	0.149644	0.137475	0.136233	0.131283	0.139331
064_IgG2/3_G0FN	0.0513374	0.0583256	0.0535049	0.0508765	0.0543571	0.0600616	0.0589417	0.0579029	0.0485046	0.0583899	0.0544401	0.0582434	0.0551027	0.0579719	0.0571633	0.0623165	0.0605263	0.0614074	0.0514761	0.05385	0.0519835	0.0535447	0.0564076	0.0558884	0.0566071	0.0561069	0.0582469	0.068253	0.0579879	0.0526488	0.0576467	0.0563486	0.0498254	0.0532783	0.0566291	0.0648538	0.05464	0.0526319	0.0535905	0.0593629	0.0609834	0.0567249	0.0577362	0.0546999	0.0564463	0.0578529	0.0582523	0.0279379	0.0547482
065_IgG2/3_G1FN	0.0418625	0.0439486	0.0424799	0.0420001	0.0444654	0.0451787	0.0440922	0.0450126	0.0417135	0.0435524	0.0423505	0.0443413	0.0442593	0.0438757	0.0445938	0.0467849	0.0464612	0.0464727	0.0436823	0.0449922	0.0430122	0.042849	0.0448727	0.0433464	0.0436128	0.0445338	0.0447606	0.0816134	0.042995	0.0437332	0.0438606	0.0450523	0.0415049	0.0434057	0.0447248	0.0464647	0.0442133	0.0414027	0.0431394	0.0451094	0.0456787	0.0439486	0.0442363	0.0422716	0.0419196	0.0431612	0.0439656	0.0524979	0.0424124
066_IgG2/3_G2FN	0.0139042	0.0159041	0.0148751	0.0153793	0.0154657	0.0151982	0.0152156	0.0160143	0.0166338	0.015667	0.0165848	0.0153305	0.0167788	0.0151764	0.0154363	0.0148042	0.0153794	0.0148027	0.0164136	0.0156825	0.0143521	0.0155632	0.015419	0.0151085	0.0152118	0.0156537	0.0155378	0.0396743	0.0146058	0.017887	0.0162109	0.0161167	0.0153263	0.0160345	0.0153005	0.0138372	0.0159784	0.0139582	0.0163084	0.0149797	0.015281	0.0158986	0.0145295	0.0161771	0.0164051	0.0152567	0.0159711	0.00711147	0.0149654
067_IgG2/3_G1FS	0.0687554	0.0671031	0.065629	0.0683946	0.0670284	0.0639687	0.06216	0.0657102	0.0717492	0.0642284	0.0678955	0.0646355	0.0650038	0.0652391	0.065654	0.0616698	0.0654537	0.062457	0.0675385	0.0681376	0.0672907	0.0666173	0.0637979	0.0643611	0.0641049	0.0694786	0.0662595	0.0813844	0.0683668	0.0719958	0.0658869	0.0665512	0.0685623	0.0646876	0.0660229	0.0565362	0.0663942	0.0650707	0.066812	0.0638317	0.0636877	0.0669205	0.0658473	0.0662837	0.0652594	0.066863	0.065615	0.0518376	0.0608388
068_IgG2/3_G2FS	0.113647	0.0992845	0.116592	0.114242	0.106405	0.0942878	0.11244	0.11107	0.119117	0.104284	0.111013	0.0980182	0.105197	0.107825	0.0947767	0.0851313	0.0883151	0.0881084	0.112625	0.0995466	0.0995854	0.110542	0.101906	0.0967622	0.100036	0.102877	0.0935537	0.102558	0.106189	0.110824	0.0976046	0.098543	0.118132	0.105057	0.101322	0.117501	0.0990738	0.105237	0.114405	0.0915005	0.0884092	0.108065	0.0951209	0.111769	0.119597	0.102844	0.102941	0.124298	0.109421
Sum	1	1	1	1	1	1	1	1	1	1	1	1	1	1	1	1	1	1	1	1	1	1	1	1	1	1	1	1	1	1	1	1	1	1	1	1	1	1	1	1	1	1	1	1	1	1	1	1	1
Sum parameters
Galactosylation	0.484085	0.464579	0.479779	0.490664	0.479016	0.450973	0.468515	0.476352	0.502514	0.467518	0.484117	0.461738	0.475855	0.46698	0.460571	0.437306	0.44845	0.44387	0.492745	0.468761	0.466403	0.485911	0.471038	0.462185	0.468535	0.466334	0.459331	0.478343	0.466443	0.490656	0.45992	0.468072	0.489484	0.478255	0.46794	0.446981	0.471522	0.470342	0.485885	0.45266	0.449361	0.477775	0.45143	0.482861	0.485829	0.463266	0.464706	0.484253	0.470766
Mono-sialylation	0.182403	0.166388	0.182221	0.182636	0.173433	0.158256	0.1746	0.17678	0.190866	0.168512	0.178909	0.162654	0.170201	0.173064	0.160431	0.146801	0.153769	0.150565	0.180163	0.167684	0.166876	0.17716	0.165704	0.161123	0.164141	0.172355	0.159813	0.183942	0.174555	0.18282	0.163491	0.165094	0.186694	0.169745	0.167345	0.174037	0.165468	0.170308	0.181217	0.155332	0.152097	0.174985	0.160968	0.178052	0.184857	0.169707	0.168556	0.176136	0.17026
Bisection	0.107104	0.118178	0.11086	0.108256	0.114288	0.120438	0.118249	0.11893	0.106852	0.117609	0.113375	0.117915	0.116141	0.117024	0.117193	0.123906	0.122367	0.122683	0.111572	0.114525	0.109348	0.111957	0.116699	0.114343	0.115432	0.116294	0.118545	0.189541	0.115589	0.114269	0.117718	0.117518	0.106657	0.112719	0.116654	0.125156	0.114832	0.107993	0.113038	0.119452	0.121943	0.116572	0.116502	0.113149	0.114771	0.116271	0.118189	0.0875473	0.112126
	pos_control_total				pos_control_plate1				pos_control_plate2				Sample_replicate				Formulation_1A				Formulation_1B				Formulation_2A				Formulation_2B				Formulation_3				Formulation_4				Formulation_5
	Mean	SD	RSD		Mean	SD	RSD		Mean	SD	RSD		Mean	SD	RSD		Mean	SD	RSD		Mean	SD	RSD		Mean	SD	RSD		Mean	SD	RSD		Mean	SD	RSD		Mean	SD	RSD		Mean	SD	RSD
001_IgG2/3_G0F	0.266814	0.00964802	0.0361601		0.25906	0.00671908	0.0259364		0.274568	0.00455818	0.0166013	G0F	0.257081	0.00731763	0.0284643		0.264623	0.0136553	0.0516027		0.268985	0.0126655	0.0470862		0.269336	0.00990116	0.0367614		0.263218	0.0114044	0.043327		0.260346	0.00912644	0.0350551		0.257733	0.0166463	0.0645872		0.260161	0.0109753	0.0421864
002_IgG2/3_G1F	0.311126	0.00586918	0.0188643		0.30745	0.000992846	0.00322929		0.314803	0.00639368	0.0203101	G1F	0.311087	0.00340571	0.0109478		0.312097	0.00481255	0.01542		0.308836	0.00623202	0.0201791		0.311691	0.00968106	0.0310598		0.304681	0.0144928	0.0475672		0.310785	0.00553098	0.0177968		0.312153	0.00473126	0.0151569		0.314551	0.00357775	0.0113741
003_IgG2/3_G2F	0.13824	0.00496232	0.0358963		0.142247	0.00308984	0.0217216		0.134233	0.00275482	0.0205227	G2F	0.143199	0.0064068	0.0447406		0.14025	0.00723557	0.0515904		0.135388	0.00652478	0.0481934		0.138341	0.00801632	0.057946		0.143992	0.00849353	0.0589862		0.143052	0.00531687	0.0371673		0.147559	0.0111197	0.0753575		0.139357	0.00545881	0.0391714
004_IgG2/3_G0FN	0.0568197	0.00221922	0.0390572		0.0557994	0.00176211	0.0315794		0.05784	0.00215935	0.0373332	G0FN	0.0552776	0.00259446	0.046935		0.0563136	0.00319275	0.0566958		0.0568206	0.00353865	0.0622777		0.0590107	0.00249128	0.0422174		0.0515987	0.00263272	0.0510229		0.0526055	0.00279646	0.0531591		0.0512017	0.0040626	0.0793451		0.0552255	0.00276984	0.0501552
005_IgG2/3_G1FN	0.0450243	0.00101466	0.0225358		0.0442977	0.000826506	0.018658		0.0457508	0.000565745	0.0123658	G1FN	0.0435435	0.000403686	0.00927086		0.043755	0.00130337	0.0297878		0.0440954	0.00141448	0.0320778		0.044962	0.00137482	0.0305773		0.0422886	0.00151325	0.0357839		0.0427858	0.00138796	0.0324397		0.042059	0.00178448	0.0424281		0.0436365	0.00095665	0.0219232
006_IgG2/3_G2FN	0.015852	0.000338401	0.0213474		0.0161132	0.000137992	0.0085639		0.0155908	0.000271173	0.0173931	G2FN	0.0158784	0.000489969	0.0308577		0.0156515	0.000666694	0.0425962		0.0155782	0.000809133	0.0519402		0.0157595	0.000723966	0.0459384		0.0148769	0.000953484	0.0640916		0.0152724	0.000643784	0.0421533		0.0152378	0.000843206	0.0553364		0.0156731	0.000461284	0.0294316
007_IgG2/3_G1FS	0.0640142	0.00183147	0.0286103		0.0653823	0.00132174	0.0202155		0.0626462	0.00110378	0.0176193	G1FS	0.0652184	0.00273973	0.0420085		0.0649615	0.00243383	0.0374656		0.0667784	0.00300379	0.0449814		0.0648036	0.00267564	0.0412885		0.0663287	0.00320736	0.0483555		0.0675059	0.00200236	0.029662		0.066181	0.00284555	0.0429965		0.0671302	0.00236305	0.035201
008_IgG2/3_G2FS	0.102109	0.00919081	0.0900098		0.10965	0.0045737	0.0417119		0.0945684	0.00585656	0.0619293	G2FS	0.108715	0.00301461	0.0277294		0.102348	0.00877015	0.0856898		0.103519	0.0104245	0.100701		0.0960958	0.0105868	0.110169		0.113016	0.0120895	0.106972		0.107647	0.0070115	0.0651342		0.107875	0.0106492	0.0987178		0.104265	0.00718603	0.0689208
Sum parameters
Galactosylation	0.466284	0.0124455	0.0266909		0.476575	0.00751139	0.0157612		0.455992	0.00644425	0.0141324	G0F	0.477717	0.00730337	0.0152881		0.468656	0.0157678	0.0336448		0.46434	0.0150227	0.0323528		0.460925	0.0145329	0.0315299		0.478534	0.0135429	0.0283009		0.47651	0.0102197	0.021447		0.480868	0.0205695	0.0427758		0.471954	0.0130838	0.0277227
Mono-sialylation	0.166123	0.0109375	0.0658397		0.175032	0.0058944	0.0336761		0.157215	0.00676627	0.0430385	G0F	0.173934	0.00318328	0.0183017		0.167309	0.0103248	0.0617108		0.170298	0.0115442	0.0677882		0.160899	0.0118365	0.0735647		0.179344	0.0107191	0.0597681		0.175153	0.00785925	0.0448708		0.174056	0.0126416	0.0726298		0.171395	0.00937385	0.0546914
Bisection	0.117696	0.00292067	0.0248153		0.11621	0.00242643	0.0208797		0.119182	0.00259971	0.021813	G0F	0.114699	0.00251584	0.0219342		0.11572	0.00397258	0.0343292		0.116494	0.00461181	0.0395884		0.119732	0.00341085	0.0284873		0.108764	0.00342176	0.0314604		0.110664	0.00413991	0.0374099		0.108498	0.00542263	0.0499789		0.114535	0.00329475	0.0287663
[truncated: 132 more columns]
